# Supplementary material for: Whole exome sequencing identifies KIF26B, LIFR and LAMC1 mutations in familial vesicoureteral reflux
Source: PLoS One. 2022 Nov 23;17(11):e0277524. doi: 10.1371/journal.pone.0277524 (PMC9683562; doi:10.1371/journal.pone.0277524)
Supplement: S1 Table — (XLSX) [file pone.0277524.s003.xlsx]

## Sheet: Supplemental table S1
S1 Table. Coverage and mapping metrics
Case-ID	221		236		250		351		357		364		369		391		698		645		650		655		656		682		705		715
Average coverage	45.8		50.8		113.5		53,7		91,9		87,7		76,7		68,1		77,2		56,5		86,8		63,5		97,0		80,6		71,5		76,7
Number of target regions with coverage < 10	27 464		51796		8 959		22 172		11 676		12 190		12 564		18 760		13 508		18 053		11 129		16 724		12 470		12 804		12 198		12 435
Total mapped reads	48134377		57237053		109 470 927		78 296 310		89 502 769		84 226 523		74 798 654		67 541 133		75 499 346		51 777 256		84 003 995		62 856 299		114 171 763		78 427 214		151 426 963		76 969 660
Mapped reads in targeted region	32165845		34614125		81 999 662		38 249 102		66 531 514		63 242 141		54 244 999		48 252 775		52 708 065		37 396 753		60 354 253		44 840 115		70 068 084		56 336 393		50 778 547		53 321 662
Total mapped bases	4945035957		6289092846		11 012 842 717		7 831 465 524		9 002 475 942		8 495 872 823		7 837 177 386		6 995 714 497		8 360 920 432		5 751 853 009		8 816 622 421		6 549 875 591		11 241 917 173		8 194 468 899		15 004 220 968		8 231 029 440
Mapped bases in targeted region	5382930142		5967642258		6 664 417 442		3 153 828 628		5 396 773 770		5 147 175 161		4 505 601 024		3 998 035 800		4 535 316 171		3 314 460 712		5 097 182 876		3 729 705 537		5 696 577 289		4 732 087 895		4 200 219 223		4 503 716 845
	221		236		250		351		357		364		369		391		698		645		650		655		656		682		705		715
Mapped reads in targeted region	Count	Percentage	Count	Percentage	Count	Percentage	Count	Percentage	Count	Percentage	Count	Percentage	Count	Percentage	Count	Percentage	Count	Percentage	Count	Percentage	Count	Percentage	Count	Percentage	Count	Percentage	Count	Percentage	Count	Percentage	Count	Percentage
≥100% of the targeted region has coverage at least 10	204 942	88.18	413016	88	223 447	96.15	210 234	90.46	220 730	94.98	220 216	94,75	219 842	94,59	213 646	91,93	218 898	94,19	214 353	92,23	221 277	95,21	215 682	92,80	219 936	94,63	219 602	94,49	220 208	94,75	219 971	94,65
≥90% of the targeted region has coverage at least 10	216 104	92.99	431898	92	226 254	97.35	218 179	93.88	224 547	96.62	224 198	96,47	223 917	96,35	220 266	94,78	223 335	96,10	220 571	94,91	224 777	96,72	221 720	95,40	224 000	96,38	224 182	96,46	224 325	96,52	224 186	96,46
≥80% of the targeted region has coverage at least 10	220 714	94.97	440316	94	227 397	97.84	221 834	95.45	226 259	97.36	225 992	97,24	225 673	97,10	223 322	96,09	225 435	97,00	223 279	96,07	226 239	97,35	224 309	96,52	225 772	97,15	226 024	97,25	226 140	97,30	226 013	97,25
≥70% of the targeted region has coverage at least 10	223 157	96.02	445006	95	228 066	98.13	223 865	96.32	227 245	97.78	227 030	97,69	226 640	97,52	225 016	96,82	226 642	97,52	224 794	96,72	227 096	97,72	225 756	97,14	226 764	97,57	227 066	97,70	227 171	97,75	227 099	97,72
≥60% of the targeted region has coverage at least 10	224 611	96.65	448146	96	228 537	98.34	225 126	96.87	227 889	98.06	227 667	97,96	227 309	97,81	226 154	97,31	227 411	97,85	225 795	97,16	227 652	97,95	226 714	97,55	227 410	97,85	227 786	98,01	227 850	98,04	227 742	97,99
≥50% of the targeted region has coverage at least 10	225 567	97.06	450324	96	228 898	98.49	225 973	97.23	228 347	98.25	228 162	98,17	227 773	98,01	226 928	97,64	227 898	98,06	226 519	97,47	228 028	98,12	227 357	97,83	227 858	98,04	228 253	98,21	228 350	98,25	228 231	98,20
≥40% of the targeted region has coverage at least 10	226 277	97.36	451738	97	229 111	98.58	226 553	97.48	228 652	98.38	228 485	98,31	228 080	98,14	227 438	97,86	228 278	98,22	227 036	97,69	228 286	98,23	227 817	98,03	228 121	98,16	228 569	98,35	228 693	98,40	228 570	98,35
≥30% of the targeted region has coverage at least 10	226 792	97.58	452764	97	229 287	98.66	227 006	97.68	228 889	98.49	228 731	98,42	228 343	98,25	227 807	98,02	228 555	98,34	227 367	97,83	228 491	98,32	228 176	98,18	228 355	98,26	228 833	98,46	228 964	98,52	228 838	98,46
≥20% of the targeted region has coverage at least 10	227 208	97.76	453602	97	229 412	98.71	227 340	97.82	229 095	98.58	228 940	98,51	228 531	98,33	228 116	98,15	228 803	98,45	227 651	97,95	228 646	98,38	228 448	98,30	228 545	98,34	229 019	98,54	229 180	98,61	229 038	98,55
≥10% of the targeted region has coverage at least 10	227 483	97.88	454352	97	229 552	98.77	227 639	97.95	229 241	98.64	229 126	98,59	228 687	98,40	228 355	98,26	229 007	98,54	227 908	98,06	228 804	98,45	228 665	98,39	228 694	98,40	229 193	98,62	229 398	98,71	229 194	98,62
≥0% of the targeted region has coverage at least 10	232 406	100	464812	100	232 406	100	232 406	100	232 406	100	232 406	100,00	232 406	100,00	232 406	100,00	232 406	100,00	232 406	100,00	232 406	100,00	232 406	100,00	232 406	100,00	232 406	100,00	232 406	100,00	232 406	100,00
