# Supplementary material for: Whole exome sequencing identifies KIF26B, LIFR and LAMC1 mutations in familial vesicoureteral reflux
Source: PLoS One. 2022 Nov 23;17(11):e0277524. doi: 10.1371/journal.pone.0277524 (PMC9683562; doi:10.1371/journal.pone.0277524)
Supplement: S2 Table — (XLSX) [file pone.0277524.s004.xlsx]

## Sheet: Supplemental table S2
Table S2. Thirteen families with hereditary VUR; relationship between 13 index cases and 28 affected relatives.
Affected relatives	Number (%)
Index case	13 (32)
Siblings	17 (42)
Offspring	2 (5)
Parents	5 (12)
Aunts/uncles	1 (2)
Cousins	2 (5)
Grandparents	1 (2)
Total number (%)	41 (100)
