# Supplementary material for: Whole exome sequencing identifies KIF26B, LIFR and LAMC1 mutations in familial vesicoureteral reflux
Source: PLoS One. 2022 Nov 23;17(11):e0277524. doi: 10.1371/journal.pone.0277524 (PMC9683562; doi:10.1371/journal.pone.0277524)
Supplement: S3 Table — (XLSX) [file pone.0277524.s005.xlsx]

## Sheet: Supplemental table S3
Table S3. Additional malformations of the urinary tract (UT) and other organ systems
Family-individual	Anomaly UT	Extrarenal anomaly
17-351		Scoliosis, MI, JIA, Marfan syndrome?
19-357		CP, diplegia, autism, mild intellectual disability
32-667		VSD
32-395	Bladder diverticula
49-391		Epilepsy
49-604	Bilateral duplex kidney
76-648	Bladder diverticula
79-715	Unilateral megaureter
80-682		Epilepsy, ADHD, dyslexia
82-705	Bladder diverticula
83-657		Ulcerative proctitis
Abbreviations: CP, cerebral palsy; JIA, juvenile idiopathic arthritis; MI, mitral insufficiency; UT, urinary tract; VSD, ventricular septal defect
