# Supplementary material for: Whole exome sequencing identifies KIF26B, LIFR and LAMC1 mutations in familial vesicoureteral reflux
Source: PLoS One. 2022 Nov 23;17(11):e0277524. doi: 10.1371/journal.pone.0277524 (PMC9683562; doi:10.1371/journal.pone.0277524)
Supplement: S4 Table — (XLSX) [file pone.0277524.s006.xlsx]

## Sheet: Supplemental table S4
Supplemental Table S4. Intitial candidate variants after sequencing of 13 families with primary VUR
Gene	Family-individual	Renal phenotype	Varianta	Exclusion criteria		MAF SweGenb	MAF gnomAD v2.1.1		Protein Impact	SIFTc	PP2d	Gene specific constraint Z-scorese			Gene specific loss-of-function tolerancee
				AR	NS			dbSNP				synonymous	missense	loss-of-function	pLI	pRec	pNull	ClinVar Interpretation	HGMD
BMP7	77-645	B VUR, B RHD	NM_001719.3:c.962T>C p.(N321S)		+	0.0015	0.004993	rs61733438	M	T	0	1.65577	2.70705	3.4116	0.981287	0.0186996	1.36041e-05	Benign
CHD1L	82-655	U VUR, U RHD	NM_001256337.3:c.1255G>A p.(G419R)		+	0.0055	0.003963	rs139791996	M	T	0,11	-0.496756	-1.82296	0.850402	1.05042e-20	0.0151665	0.984833		CM1110400
CHD7	19-357	U VUR, U RHD	NM_001316690.1:c.2803C>T p.(L935F)		f	0.014	0.003887	rs184814820	M	T	0.11	-1.07467	1.92151	9.06434	1	2.4912e-13	1.75145e-33	Benign
CHD7	32-656	B VUR, U RHD, SubnRF	NM_001316690.1:c.2803C>T p.(L935F)		+	0.014	0.003887	rs184814820				-1.07467	1.92151	9.06434	1	2.4912e-13	1.75145e-33	Benign
CLDN3	30-250	B VUR, B RHD, SubnRF	NM_001306.4:c.401C>T p.(P134L)		+	0.0035	0.004519	rs139191328	M	D	0.99	2.75046	1.95871	1.83799	0.678537	0.301315	0.0201476		CM2023470
CLDN3	32-656	B VUR, U RHD, SubnRF	NM_001306.4:c.401C>T p.(P134L)		g	0.0035	0.004519	rs139191328				2.75046	1.95871	1.83799	0.678537	0.301315	0.0201476
CLDN3	32-236	U VUR, U RHD	NM_001306.4:c.401C>T p.(P134L)		g	0.0035	0.004519	rs139191328				2.75046	1.95871	1.83799	0.678537	0.301315	0.0201476
DSTYK	83-698	B VUR, U RHD	NM_199462.3:c.654+1G>A p.?		+	0.0005	0.0002682	rs201091809	SS	NA	NA	0.150124	1.72676	4.18641	0.147286	0.852708	6.39674e-06	VOUS
FOXC2	82-705	U VUR, U RHD, Bl Div	NM_005251.3:c.583C>G p.(P195A)		+	NA	0.0001945	rs200751941	M	T	0	NA	NA	NA	NA	NA	NA
FRAS1	82-705	U VUR, U RHD, Bl Div	NM_025074.7:c.4625G>A p.(R1542H)	+	+	0.0005	0.0001499	rs144187712	M	D	0.999	-1.6072	-2.4314	5.65238	2.28998e-23	1	7.91049e-10
FRAS1	79-715	B VUR, B RHD, U MU	NM_025074.7:c.5273A>G p.(Y1758C)	+	+	NA	2.027e-05	rs750194036	M	D	0.963	-1.6072	-2.4314	5.65238	2.28998e-23	1	7.91049e-10
FRAS1	76-650	B VUR, U RHD	NM_025074.7:c.6385A>G p.(M2129V)	+	+	NA	5.705e-05	rs370180561	M	D	0.02	-1.6072	-2.4314	5.65238	2.28998e-23	1	7.91049e-10
FREM2	32-656	B VUR, U RHD, SubnRF	NM_207361.6:c.8902G>A p.(V2968I)	+	+	0.007	0.004063	rs116099212	M	T	0.003	NA	NA	NA	NA	NA	NA	Benign	CM1511022
GATA3	49-391	B VUR, U RHD, SubnRF	NM_002051.3:c.460C>T p.(P154S)		+	NA	7.201e-06	rs780782586	M	D	0.856	0.38136	2.94909	3.0005	0.882719	0.117002	0.000278977
GLI3	32-656	B VUR, U RHD, SubnRF	NM_000168.6:c.341G>A p.(R114K)		+	0.0065	0.002434	rs146458902	M	T	0.978	1.11909	1.5222	5.96067	0.999995	5.26056e-06	6.00953e-15	Benign
GREB1L	76-650	B VUR, U RHD	NM_001142966.2:c.277G>A p.(E93K)		h	0.002	0.002813	rs185578147	M	D	0.291	NA	NA	NA	NA	NA	NA
GREB1L	83-698	B VUR, U RHD	NM_001142966.2:c.277G>A p.(E93K)		+	0.002	0.002813	rs185578147				NA	NA	NA	NA	NA	NA
KCP	17-351	B VUR, U FRD	NM_001366122.1:c.1328C>T p.(P443L)		+	NA	NA	rs1326917288	M	NA	0.806	NA	NA	NA	NA	NA	NA
KIF26B	77-645	B VUR, B RHD	NM_018012.4:c.3653C>T p.(S1218F)		+	0.055	0.002607	rs61753904	M	D	0.097	0.386249	1.95882	5.77562	0.999988	1.20444e-05	4.52e-14
LIFR	19-357	U VUR, U RHD	NM_002310.6:c.2447A>G p.(D816G)		+	0.0025	0.002659	rs74856317	M	T	0	-0.932249	-0.939467	4.24384	0.00100684	0.998989	4.09976e-06
MDM4	30-250	B VUR, B RHD, SubnRF	NM_002393.5:.c.1120A>C p.(K374Q)		+	0.011	0.004049	rs41299595	M	T	0.143	0.192378	1.15663	4.29291	0.99857	0.0014304	2.53209e-08
MDM4	83-698	B VUR, U RHD	NM_002393.5:.c.1120A>C p.(K374Q)		+	0.011	0.004049	rs41299595				0.192378	1.15663	4.29291	0.99857	0.0014304	2.53209e-08
MMP9	46-364	B VUR, U RHD	NM_004994.3:c.70C>T p.(R24C)		i	0.0085	0.003818	rs144023823	M	D	0.409	NA	NA	NA	NA	NA	NA
MMP9	82-705	U VUR, U RHD, Bl Div	NM_004994.3:c.70C>T p.(R24C)		+	0.0085	0.003818	rs144023823				NA	NA	NA	NA	NA	NA
NRTN	79-715	B VUR, B RHD, U MU	NM_004558.4:c.373G>T p.(V125L)		ND	NA	NA	NA	M	T	0.804	NA	NA	NA	NA	NA	NA
POSTN	77-645	B VUR, B RHD	NM_001330517.2:c.211C>A p.(Q71K)		+	NA	NA	NA	M	A	0	NA	NA	NA	NA	NA	NA
PYGO1	49-391	B VUR, U RHD, SubnRF	NM_015617.3:c.749A>T p.(N250I)		+	NA	NA	NA	M	D	0.845	-0.7644	-0.377116	3.06154	0.956652	0.0432398	0.000108714
ROBO2	76-650	B VUR, U RHD	NM_002942.5:c.1793T>C p.(I598T)		+	0.004	0.003659	rs185792666	M	D	0.59	-1.45667	0.722344	6.797	0.999996	3.86977e-06	4.76865e-18
ROR2	32-656	B VUR, U RHD	NM_004560.4:c.1589G>A p.(R530Q)	+	+	0.0035	1.591e-05	rs35852786	M	T	0.015	-0.0443194	0.500189	4.04402	0.464719	0.535272	9.65311e-06	Benign/Likely benign
ROR2	80-682	B VUR, B RHD, SubnRF	NM_004560.4:c.1300G>C p.(A434P)	+		0.0005	4.374e-05	rs144447132	M	T	0.024	-0.0443194	0.500189	4.04402	0.464719	0.535272	9.65311e-06
SALL1	19-357	U VUR, U RHD	NM_001127892.1:c.3503G>A p.(G1168E)		+	0.0025	0.001411	rs149302006	M	T	0.098	NA	NA	NA	NA	NA	NA
SALL2	9-221	B VUR	NM_005407.3:c.503C>T p.(P168L)		+	0.014	0.006746	rs144885457	M	T	0.005	NA	NA	NA	NA	NA	NA
SALL2	46-364	B VUR, U RHD	NM_005407.3:c.503C>T p.(P168L)		+	0.014	0.006746	rs144885457				NA	NA	NA	NA	NA	NA
SALL2	30-250	B VUR, B RHD, SubnRF	NM_005407.3:c.134C>A p.(T45N)		+	NA	8.06e-06	rs756929275				NA	NA	NA	NA	NA	NA
SIM1	9-221	B VUR	NM_005068.3:c.760_761delGGinsAA p.(G254K)		+	NA	NA	NA	S	D	1	1.31071	0.791628	4.61608	0.996936	0.00306381	6.64459e-09
SLIT3	80-682	B VUR, B RHD, SubnRF	NM_003062.4:c.1886G>A p.(S629N)		+	0.0085	0.007048	rs34260167	M	T	0.05	-0.112672	1.44874	6.45978	0.991788	0.00821162	4.20203e-14
SMAD3	82-655	U VUR, U RHD	NM_001145103.1:c.51_52delCCinsAA p.(H17Q)		+	NA	NA	NA	S	T	0	NA	NA	NA	NA	NA	NA
TGFBR3	79-715	B VUR, B RHD, U MU	NM_001195684.1:c.2326C>T p.(P776S)		?	0.0095	0.006689	rs2228363	SS	T	0.003	-0.435426	0.553334	3.67181	0.0110548	0.988869	7.64741e-05
TGFBR3	46-364	B VUR, U RHD	NM_001195684.1:c.1301T>C p.(F434S)		+	0.0005	4.378e-05	rs118059179	M	T	0.012	-0.435426	0.553334	3.67181	0.0110548	0.988869	7.64741e-05
TGFBR3	82-705	U VUR, U RHD, Bl Div	NM_001195684.1:c.464A>G p.(H155R)		+	0.0125	0.003441	rs41286789	M	T	0.282	-0.435426	0.553334	3.67181	0.0110548	0.988869	7.64741e-05
UPK2	17-351	B VUR, U FRD	NM_006760.4:c.418+1G>A p.?		+	NA	1.061e-05	rs761992819	SS	NA	NA	NA	NA	NA	NA	NA	NA
UPK3A	82-655	U VUR, U RHD	NM_006953.4:c.545G>A p.(W182*)		+	0.0065	0.006036	rs147609981	N	NA	NA	NA	NA	NA	NA	NA	NA
WNT3A	77-645	B VUR, B RHD	NM_033131.4:c.514G>A p.(A172T)		+	NA	4.207e-06	rs761771501	M	D	0.839	2.32018	2.93661	2.65078	0.777794	0.220637	0.0015686
WT1	17-369	U VUR	NM_000378.6:c.79C>A p.(P27T)		+	NA	NA	NA	M	NA	NA	NA	NA	NA	NA	NA	NA
KIF26B	17-351	B VUR, U FRD	NM_018012.4:c.368C>T p.(S123L)	No exclusion		NA	NA	NA	M	D	0.952	0.386249	1.95882	5.77562	0.999988	1.20444e-05	4.52e-14
KIF26B	17-369	U VUR	NM_018012.4:c.368C>T p.(S123L)	No exclusion		NA	NA	NA				0.386249	1.95882	5.77562	0.999988	1.20444e-05	4.52e-14
LAMC1	76-650	B VUR, U RHD	NM_002293.4:c.1935delG p.(K646fs*3)	No exclusion		NA	3.978e-06	NA				0.285807	0.928305	6.87911	1	3.75377e-07	3.96446e-19
LIFR	32-656	B VUR, U RHD, SubnRF	NM_002310.6:c.1460T>C p.(V487A)	No exclusion		NA	NA	rs1429532863	M	D	0.952	-0.932249	-0.939467	4.24384	0.00100684	0.998989	4.09976e-06
LIFR	32-236	U VUR, U RHD	NM_002310.6:c.1460T>C p.(V487A)	No exclusion		NA	NA	rs1429532863				-0.932249	-0.939467	4.24384	0.00100684	0.998989	4.09976e-06
Abbreviations: A, activating; AR, autosomal recessive; B, bilateral; Bl Div, bladder diverticula; D, damaging; DC, disease-causing variant according to previous study; Excl, variant excluded by previous study; F, frameshift; FRD, focal renal damage; M, missense; MAF, Minor allele frequency; MI, mitral insufficiency; MU, megaureter; N, nonsense; NA, not available; ND, not determined; NS, non-segre…
a All mutations are heterozygous
b Minor allele frequency of the variant in SweGen dataset
c Sorting Intolerant From Tolerant (http://sift.bii.a-star.edu.sg)
d The PolyPhen-2 prediction score ranges from 0 (=benign) to 1 (=probably damaging) (http://genetics.bwh.harvard.edu/pph2/)
e Z-scores and loss-of-function (lof) probability scores derived from Lek et al 2016, Nature 536:285-291. The higher Z-score value, the more constraint is the gene regarding variants. Synonymous variants normally centered around zero. A pLI-value ( the probability of being intolerant of both heterozygous and homozygous lof variants) above 0.9 indicates that a gene is lof-intolerant wheras a pLI-v…
f CHD7 variant segregated with phenotype in family 19 but not in 32. No cases of CHARGE, Kallmann or Renal Coloboma syndrome among family members
g CLDN3 variant segregated with phenotype in family 32 but not in 30. Individual 248 in family 30, an unaffected father, had this variant in homozygous form (see pedigree, Figure 1).
h GREB1L variant segregated with phenotype in family 76 but not in 83.
i Individual 366 in family 46, an unaffected obligate carrier, had a homozygous MMP9 variant (see pedigree, Figure 1).
? Sanger sequencing failed in sample 693 - chromatogram not assessable
